# Supplementary material for: Changes in Sphingolipid Profile of Benzo[a]pyrene-Transformed Human Bronchial Epithelial Cells Are Reflected in the Altered Composition of Sphingolipids in Their Exosomes
Source: Int J Mol Sci. 2021 Aug 25;22(17):9195. doi: 10.3390/ijms22179195 (PMC8431443; doi:10.3390/ijms22179195)
Supplement: Supplementary file 1 [file ijms-22-09195-s001.zip]

Archive with 1 entries (1 files):
- ijms-1335032-supplementary.pdf
